# Supplementary material for: Endophytic Fungal and Bacterial Microbiota Shift in Rice and Barnyardgrass Grown under Co-Culture Condition
Source: Plants (Basel). 2022 Jun 16;11(12):1592. doi: 10.3390/plants11121592 (PMC9231121; doi:10.3390/plants11121592)
Supplement: Supplementary file 1 [file plants-11-01592-s001.zip]

Archive with 1 entries (1 files):
- plants-1750207-supplementary.pdf
